# Supplementary material for: Innovative strategies for pollution assessment in Northern Bangladesh: Mapping pollution areas and tracing metal(loid)s sources in various soil types
Source: PLoS One. 2025 Feb 3;20(2):e0311270. doi: 10.1371/journal.pone.0311270 (PMC11790134; doi:10.1371/journal.pone.0311270)
Supplement: S1 Data — (XLSX) [file pone.0311270.s001.xlsx]

## Sheet: Pb
Date: 09/01/2024
Determination of Pb in Soil using F-AAS
Serial No.	Lab ID	Sample ID	Duplicate /Spike	Conc. (mg/kg)	Blank (mg/kg)	Conc. - Blank (mg/kg)	Initial Dig. Weight (g)	Final Dig. Weight (g)	Initial Dil. Weight (g)	Final Dil. Weight (g)	Final Conc. (mg/kg)	Average Conc. (mg/kg)
1	RD-537/23	S1-Residential Area Soil	A	0.44	0.12	0.32	0.5	20.04	2.04	20.02	125.867	113.621
2	RD-537/23	S1-Residential Area Soil	B	0.38	0.12	0.26	0.5	20.04	2.06	20.04	101.375
3	RD-538/23	S2-Residential Area Soil		0.28	0.12	0.16	0.5	20.26	2.03	20.07	64.0975
4	RD-539/23	S3-Residential Area Soil		0.56	0.12	0.44	0.5	20.09	2.05	20.02	172.652
5	RD-540/23	S4-Residential Area Soil		0.38	0.12	0.26	0.5	20.29	2.03	20.09	104.417
6	RD-541/23	S5-Residential Area Soil		0.43	0.12	0.31	0.5	20.08	2.06	20.12	121.595
7	RD-542/23	S6-Commercial Area Soil		0.28	0.12	0.16	0.5	20.03	2.04	20.17	63.3733
8	RD-543/23	S7-Commercial Area Soil		0.37	0.12	0.25	0.5	20.02	2.04	20.13	98.7751
9	RD-544/23	S8-Commercial Area Soil		0.37	0.12	0.25	0.5	20.14	2.03	20.16	100.006
10	RD-545/23	S9-Commercial Area Soil		0.52	0.12	0.4	0.5	20.09	2.04	20.09	158.278
11	RD-546/23	S10-Commercial Area Soil		0.36	0.12	0.24	0.5	20.01	2.03	20.26	95.8587
12	RD-547/23	S11-Commercial Area Soil		0.39	0.12	0.27	0.5	20.06	2.04	20.11	106.784
13	RD-548/23	S12-Commercial Area Soil		0.41	0.12	0.29	0.5	20.14	2.05	20.05	114.248
14	RD-549/23	S13-Educational Area Soil		0.45	0.12	0.33	0.5	20.1	2.02	20.1	132.003
15	RD-550/23	S14-Educational Area Soil		0.43	0.12	0.31	0.5	20.07	2.01	20.05	124.124
16	RD-551/23	S15-Educational Area Soil		0.49	0.12	0.37	0.5	20.07	2.02	20.12	147.93
17	RD-552/23	S16-Educational Area Soil		0.48	0.12	0.36	0.5	20.2	2.02	20.16	145.152
18	RD-553/23	S17-Educational Area Soil		0.49	0.12	0.37	0.5	20.04	2.05	20.13	145.619
19	RD-554/23	S18-Educational Area Soil		0.72	0.12	0.6	0.5	20.18	2.03	20.1	239.774
20	RD-555/23	S19-Floodplain Area Soil		0.38	0.12	0.26	0.5	20.13	2.02	20.07	104.002
21	RD-556/23	S20-Floodplain Area Soil		0.36	0.12	0.24	0.5	20.26	2.05	20.12	95.4454
22	RD-557/23	S21-Floodplain Area Soil		0.46	0.12	0.34	0.5	20.1	2.03	20.2	136.007
23	RD-558/23	S22-Floodplain Area Soil		0.41	0.12	0.29	0.5	20.25	2.02	20.12	116.985
24	RD-559/23	S23-Floodplain Area Soil		0.43	0.12	0.31	0.5	20.12	2.01	20.06	124.496
25	RD-560/23	S24-Floodplain Area Soil		0.47	0.12	0.35	0.5	20.28	2.03	20.04	140.142
26	RD-561/23	S25-Floodplain Area Soil		0.44	0.12	0.32	0.5	20.22	2.01	20.14	129.666
27	RD-562/23	S26-Agricultural Area Soil		0.54	0.12	0.42	0.5	20.1	2.04	20.09	166.274
28	RD-563/23	S27-Agricultural Area Soil		0.51	0.12	0.39	0.5	20.07	2.03	20.15	155.389
29	RD-564/23	S28-Agricultural Area Soil		0.5	0.12	0.38	0.5	20.18	2.03	20.08	151.706
30	RD-565/23	S29-Agricultural Area Soil		0.6	0.12	0.48	0.5	20.17	2.06	20.14	189.308
31	RD-566/23	S30-Agricultural Area Soil	A	0.63	0.12	0.51	0.5	20.14	2.03	20.08	203.202	205.856
32	RD-566/23	S30-Agricultural Area Soil	B	0.65	0.12	0.53	0.5	20.15	2.06	20.11	208.509
	Lab ID	Final Conc. (mg/kg)
	RD-537/23	113.621
	RD-538/23	64.0975
	RD-539/23	172.652
	RD-540/23	104.417
	RD-541/23	121.595
	RD-542/23	63.3733
	RD-543/23	98.7751
	RD-544/23	100.006
	RD-545/23	158.278
	RD-546/23	95.8587
	RD-547/23	106.784
	RD-548/23	114.248
	RD-549/23	132.003
	RD-550/23	124.124
	RD-551/23	147.93
	RD-552/23	145.152
	RD-553/23	145.619
	RD-554/23	239.774
	RD-555/23	104.002
	RD-556/23	95.4454
	RD-557/23	136.007
	RD-558/23	116.985
	RD-559/23	124.496
	RD-560/23	140.142
	RD-561/23	129.666
	RD-562/23	166.274
	RD-563/23	155.389
	RD-564/23	151.706
	RD-565/23	189.308
	RD-566/23	205.856

## Sheet: Cr
Date: 09/01/2024
Determination of Cr in Soil using F-AAS
Serial No.	Lab ID	Sample ID	Duplicate /Spike	Conc. (mg/kg)	Blank (mg/kg)	Conc. - Blank (mg/kg)	Initial Dig. Weight (g)	Final Dig. Weight (g)	Initial Dil. Weight (g)	Final Dil. Weight (g)	Final Conc. (mg/kg)	Average Conc. (mg/kg)
1	RD-537/23	S1-Residential Area Soil	A	0.144	0.0655	0.0785	0.5	20.04	2.04	20.02	30.8767	43.609
2	RD-537/23	S1-Residential Area Soil	B	0.21	0.0655	0.1445	0.5	20.04	2.06	20.04	56.3412
3	RD-538/23	S2-Residential Area Soil		0.098	0.0655	0.0325	0.5	20.26	2.03	20.07	13.0198
4	RD-539/23	S3-Residential Area Soil		0.163	0.0655	0.0975	0.5	20.09	2.05	20.02	38.2582
5	RD-540/23	S4-Residential Area Soil		0.549	0.0655	0.4835	0.5	20.29	2.03	20.09	194.175
6	RD-541/23	S5-Residential Area Soil		0.192	0.0655	0.1265	0.5	20.08	2.06	20.12	49.6187
7	RD-542/23	S6-Commercial Area Soil		0.175	0.0655	0.1095	0.5	20.03	2.04	20.17	43.3711
8	RD-543/23	S7-Commercial Area Soil		0.306	0.0655	0.2405	0.5	20.02	2.04	20.13	95.0217
9	RD-544/23	S8-Commercial Area Soil		0.217	0.0655	0.1515	0.5	20.14	2.03	20.16	60.6033
10	RD-545/23	S9-Commercial Area Soil		0.256	0.0655	0.1905	0.5	20.09	2.04	20.09	75.3797
11	RD-546/23	S10-Commercial Area Soil		0.277	0.0655	0.2115	0.5	20.01	2.03	20.26	84.4755
12	RD-547/23	S11-Commercial Area Soil		0.254	0.0655	0.1885	0.5	20.06	2.04	20.11	74.5511
13	RD-548/23	S12-Commercial Area Soil		0.248	0.0655	0.1825	0.5	20.14	2.05	20.05	71.8973
14	RD-549/23	S13-Educational Area Soil		0.26	0.0655	0.1945	0.5	20.1	2.02	20.1	77.8019
15	RD-550/23	S14-Educational Area Soil		0.328	0.0655	0.2625	0.5	20.07	2.01	20.05	105.105
16	RD-551/23	S15-Educational Area Soil		0.334	0.0655	0.2685	0.5	20.07	2.02	20.12	107.349
17	RD-552/23	S16-Educational Area Soil		0.652	0.0655	0.5865	0.5	20.2	2.02	20.16	236.477
18	RD-553/23	S17-Educational Area Soil		0.584	0.0655	0.5185	0.5	20.04	2.05	20.13	204.064
19	RD-554/23	S18-Educational Area Soil		0.364	0.0655	0.2985	0.5	20.18	2.03	20.1	119.288
20	RD-555/23	S19-Floodplain Area Soil		0.481	0.0655	0.4155	0.5	20.13	2.02	20.07	166.204
21	RD-556/23	S20-Floodplain Area Soil		0.492	0.0655	0.4265	0.5	20.26	2.05	20.12	169.614
22	RD-557/23	S21-Floodplain Area Soil		1.049	0.0655	0.9835	0.5	20.1	2.03	20.2	393.419
23	RD-558/23	S22-Floodplain Area Soil		0.845	0.0655	0.7795	0.5	20.25	2.02	20.12	314.447
24	RD-559/23	S23-Floodplain Area Soil		0.607	0.0655	0.5415	0.5	20.12	2.01	20.06	217.466
25	RD-560/23	S24-Floodplain Area Soil		6.1	0.0655	6.0345	0.5	20.28	2.03	20.04	2416.24
26	RD-561/23	S25-Floodplain Area Soil		0.555	0.0655	0.4895	0.5	20.22	2.01	20.14	198.348
27	RD-562/23	S26-Agricultural Area Soil		1.538	0.0655	1.4725	0.5	20.1	2.04	20.09	582.95
28	RD-563/23	S27-Agricultural Area Soil		1	0.0655	0.9345	0.5	20.07	2.03	20.15	372.337
29	RD-564/23	S28-Agricultural Area Soil		0.84	0.0655	0.7745	0.5	20.18	2.03	20.08	309.201
30	RD-565/23	S29-Agricultural Area Soil		1.283	0.0655	1.2175	0.5	20.17	2.06	20.14	480.172
31	RD-566/23	S30-Agricultural Area Soil	A	1.143	0.0655	1.0775	0.5	20.14	2.03	20.08	429.313	511.586
32	RD-566/23	S30-Agricultural Area Soil	B	1.575	0.0655	1.5095	0.5	20.15	2.06	20.11	593.859
	Lab ID	Final Conc. (mg/kg)
	RD-537/23	43.609
	RD-538/23	13.0198
	RD-539/23	38.2582
	RD-540/23	194.175
	RD-541/23	49.6187
	RD-542/23	43.3711
	RD-543/23	95.0217
	RD-544/23	60.6033
	RD-545/23	75.3797
	RD-546/23	84.4755
	RD-547/23	74.5511
	RD-548/23	71.8973
	RD-549/23	77.8019
	RD-550/23	105.105
	RD-551/23	107.349
	RD-552/23	236.477
	RD-553/23	204.064
	RD-554/23	119.288
	RD-555/23	166.204
	RD-556/23	169.614
	RD-557/23	393.419
	RD-558/23	314.447
	RD-559/23	217.466
	RD-560/23	2416.24
	RD-561/23	198.348
	RD-562/23	582.95
	RD-563/23	372.337
	RD-564/23	309.201
	RD-565/23	480.172
	RD-566/23	511.586

## Sheet: Cd
Date: 09/01/2024
Determination of Cd in Soil using F-AAS
Serial No.	Lab ID	Sample ID	Duplicate /Spike	Conc. (ug/kg)	Blank (ug/kg)	Conc. - Blank (ug/kg)	Initial Dig. Weight (g)	Final Dig. Weight (g)	Final Conc. (ug/kg)	Average Conc. (ug/kg)
1	RD-537/23	S1-Residential Area Soil	A	0	0	0	0.5	20.04	0
2	RD-537/23	S1-Residential Area Soil	B	0	0	0	0.5	20.04	0
3	RD-538/23	S2-Residential Area Soil		0	0	0	0.5	20.26	0
4	RD-539/23	S3-Residential Area Soil		0	0	0	0.5	20.09	0
5	RD-540/23	S4-Residential Area Soil		0	0	0	0.5	20.29	0
6	RD-541/23	S5-Residential Area Soil		0	0	0	0.5	20.08	0
7	RD-542/23	S6-Commercial Area Soil		0	0	0	0.5	20.03	0
8	RD-543/23	S7-Commercial Area Soil		0	0	0	0.5	20.02	0
9	RD-544/23	S8-Commercial Area Soil		0	0	0	0.5	20.14	0
10	RD-545/23	S9-Commercial Area Soil		0	0	0	0.5	20.09	0
11	RD-546/23	S10-Commercial Area Soil		0	0	0	0.5	20.01	0
12	RD-547/23	S11-Commercial Area Soil		0	0	0	0.5	20.06	0
13	RD-548/23	S12-Commercial Area Soil		0	0	0	0.5	20.14	0
14	RD-549/23	S13-Educational Area Soil		0	0	0	0.5	20.1	0
15	RD-550/23	S14-Educational Area Soil		0	0	0	0.5	20.07	0
16	RD-551/23	S15-Educational Area Soil		0	0	0	0.5	20.07	0
17	RD-552/23	S16-Educational Area Soil		0	0	0	0.5	20.2	0
18	RD-553/23	S17-Educational Area Soil		0	0	0	0.5	20.04	0
19	RD-554/23	S18-Educational Area Soil		0	0	0	0.5	20.18	0
20	RD-555/23	S19-Floodplain Area Soil		0	0	0	0.5	20.13	0
21	RD-556/23	S20-Floodplain Area Soil		0	0	0	0.5	20.26	0
22	RD-557/23	S21-Floodplain Area Soil		0	0	0	0.5	20.1	0
23	RD-558/23	S22-Floodplain Area Soil		0	0	0	0.5	20.25	0
24	RD-559/23	S23-Floodplain Area Soil		0	0	0	0.5	20.12	0
25	RD-560/23	S24-Floodplain Area Soil		0	0	0	0.5	20.28	0
26	RD-561/23	S25-Floodplain Area Soil		0	0	0	0.5	20.22	0
27	RD-562/23	S26-Agricultural Area Soil		0	0	0	0.5	20.1	0
28	RD-563/23	S27-Agricultural Area Soil		0	0	0	0.5	20.07	0
29	RD-564/23	S28-Agricultural Area Soil		0	0	0	0.5	20.18	0
30	RD-565/23	S29-Agricultural Area Soil		0	0	0	0.5	20.17	0
31	RD-566/23	S30-Agricultural Area Soil		0	0	0	0.5	20.14	0
32	RD-566/23	S30-Agricultural Area Soil	Spike 10 ppm	262.889	0	262.889	0.5	20.15	10594.4
	Lab ID	Final Conc. (ug/kg)
	RD-537/23	0
	RD-538/23	0
	RD-539/23	0
	RD-540/23	0
	RD-541/23	0
	RD-542/23	0
	RD-543/23	0
	RD-544/23	0
	RD-545/23	0
	RD-546/23	0
	RD-547/23	0
	RD-548/23	0
	RD-549/23	0
	RD-550/23	0
	RD-551/23	0
	RD-552/23	0
	RD-553/23	0
	RD-554/23	0
	RD-555/23	0
	RD-556/23	0
	RD-557/23	0
	RD-558/23	0
	RD-559/23	0
	RD-560/23	0
	RD-561/23	0
	RD-562/23	0
	RD-563/23	0
	RD-564/23	0
	RD-565/23	0
	RD-566/23	0

## Sheet: Mn
Date: 10/01/2024
Determination of Mn in Soil using F-AAS
Serial No.	Lab ID	Sample ID	Duplicate /Spike	Conc. (mg/kg)	Blank (mg/kg)	Conc. - Blank (mg/kg)	Initial Dig. Weight (g)	Final Dig. Weight (g)	Initial Dil. Weight (g)	Final Dil. Weight (g)	Final Conc. (mg/kg)	Average Conc. (mg/kg)
1	RD-537/23	S1-Residential Area Soil	A	0.889	0.001	0.888	0.5	20.04	2.04	20.02	349.281	367.058
2	RD-537/23	S1-Residential Area Soil	B	0.988	0.001	0.987	0.5	20.04	2.06	20.04	384.836
3	RD-538/23	S2-Residential Area Soil		0.674	0.001	0.673	0.5	20.26	2.03	20.07	269.61
4	RD-539/23	S3-Residential Area Soil		0.867	0.001	0.866	0.5	20.09	2.05	20.02	339.811
5	RD-540/23	S4-Residential Area Soil		0.858	0.001	0.857	0.5	20.29	2.03	20.09	344.173
6	RD-541/23	S5-Residential Area Soil		0.722	0.001	0.721	0.5	20.08	2.06	20.12	282.807
7	RD-542/23	S6-Commercial Area Soil		0.873	0.001	0.872	0.5	20.03	2.04	20.17	345.385
8	RD-543/23	S7-Commercial Area Soil		0.918	0.001	0.917	0.5	20.02	2.04	20.13	362.307
9	RD-544/23	S8-Commercial Area Soil		0.717	0.001	0.716	0.5	20.14	2.03	20.16	286.416
10	RD-545/23	S9-Commercial Area Soil		0.884	0.001	0.883	0.5	20.09	2.04	20.09	349.398
11	RD-546/23	S10-Commercial Area Soil		0.86	0.001	0.859	0.5	20.01	2.03	20.26	343.094
12	RD-547/23	S11-Commercial Area Soil		0.676	0.001	0.675	0.5	20.06	2.04	20.11	266.96
13	RD-548/23	S12-Commercial Area Soil		0.671	0.001	0.67	0.5	20.14	2.05	20.05	263.952
14	RD-549/23	S13-Educational Area Soil		0.689	0.001	0.688	0.5	20.1	2.02	20.1	275.207
15	RD-550/23	S14-Educational Area Soil		0.916	0.001	0.915	0.5	20.07	2.01	20.05	366.367
16	RD-551/23	S15-Educational Area Soil		0.756	0.001	0.755	0.5	20.07	2.02	20.12	301.857
17	RD-552/23	S16-Educational Area Soil		0.762	0.001	0.761	0.5	20.2	2.02	20.16	306.835
18	RD-553/23	S17-Educational Area Soil		0.838	0.001	0.837	0.5	20.04	2.05	20.13	329.415
19	RD-554/23	S18-Educational Area Soil		0.561	0.001	0.56	0.5	20.18	2.03	20.1	223.789
20	RD-555/23	S19-Floodplain Area Soil		0.653	0.001	0.652	0.5	20.13	2.02	20.07	260.806
21	RD-556/23	S20-Floodplain Area Soil		0.513	0.001	0.512	0.5	20.26	2.05	20.12	203.617
22	RD-557/23	S21-Floodplain Area Soil		0.545	0.001	0.544	0.5	20.1	2.03	20.2	217.611
23	RD-558/23	S22-Floodplain Area Soil		0.51	0.001	0.509	0.5	20.25	2.02	20.12	205.329
24	RD-559/23	S23-Floodplain Area Soil		0.387	0.001	0.386	0.5	20.12	2.01	20.06	155.017
25	RD-560/23	S24-Floodplain Area Soil		1.865	0.001	1.864	0.5	20.28	2.03	20.04	746.355
26	RD-561/23	S25-Floodplain Area Soil		0.437	0.001	0.436	0.5	20.22	2.01	20.14	176.669
27	RD-562/23	S26-Agricultural Area Soil		0.786	0.001	0.785	0.5	20.1	2.04	20.09	310.775
28	RD-563/23	S27-Agricultural Area Soil		0.792	0.001	0.791	0.5	20.07	2.03	20.15	315.161
29	RD-564/23	S28-Agricultural Area Soil		0.416	0.001	0.415	0.5	20.18	2.03	20.08	165.679
30	RD-565/23	S29-Agricultural Area Soil		0.691	0.001	0.69	0.5	20.17	2.06	20.14	272.131
31	RD-566/23	S30-Agricultural Area Soil	A	0.537	0.001	0.536	0.5	20.14	2.03	20.08	213.561	220.084
32	RD-566/23	S30-Agricultural Area Soil	B	0.577	0.001	0.576	0.5	20.15	2.06	20.11	226.607
	Lab ID	Final Conc. (mg/kg)
	RD-537/23	367.058
	RD-538/23	269.61
	RD-539/23	339.811
	RD-540/23	344.173
	RD-541/23	282.807
	RD-542/23	345.385
	RD-543/23	362.307
	RD-544/23	286.416
	RD-545/23	349.398
	RD-546/23	343.094
	RD-547/23	266.96
	RD-548/23	263.952
	RD-549/23	275.207
	RD-550/23	366.367
	RD-551/23	301.857
	RD-552/23	306.835
	RD-553/23	329.415
	RD-554/23	223.789
	RD-555/23	260.806
	RD-556/23	203.617
	RD-557/23	217.611
	RD-558/23	205.329
	RD-559/23	155.017
	RD-560/23	746.355
	RD-561/23	176.669
	RD-562/23	310.775
	RD-563/23	315.161
	RD-564/23	165.679
	RD-565/23	272.131
	RD-566/23	220.084

## Sheet: Cu
Date: 10/01/2024
Determination of Cu in Soil using F-AAS
Serial No.	Lab ID	Sample ID	Duplicate /Spike	Conc. (ug/kg)	Blank (ug/kg)	Conc. - Blank (ug/kg)	Initial Dig. Weight (g)	Final Dig. Weight (g)	Initial Dil. Weight (g)	Final Dil. Weight (g)	Final Conc. (ug/kg)	Final Conc. (mg/kg)	Average Conc. (mg/kg)	Recovery(%)
1	RD-537/23	S1-Residential Area Soil	A	66.519	10.485	56.034	0.5	20.04	2.04	20.02	22040.1	22.0401	21.8561
2	RD-537/23	S1-Residential Area Soil	B	66.068	10.485	55.583	0.5	20.04	2.06	20.04	21672.1	21.6721
3	RD-538/23	S2-Residential Area Soil		37.494	10.485	27.009	0.5	20.26	2.03	20.07	10820.1	10.8201
4	RD-539/23	S3-Residential Area Soil		55.27	10.485	44.785	0.5	20.09	2.05	20.02	17573.3	17.5733
5	RD-540/23	S4-Residential Area Soil		58.917	10.485	48.432	0.5	20.29	2.03	20.09	19450.4	19.4504
6	RD-541/23	S5-Residential Area Soil		50.643	10.485	40.158	0.5	20.08	2.06	20.12	15751.7	15.7517
7	RD-542/23	S6-Commercial Area Soil		79.007	10.485	68.522	0.5	20.03	2.04	20.17	27140.4	27.1404
8	RD-543/23	S7-Commercial Area Soil		88.87	10.485	78.385	0.5	20.02	2.04	20.13	30970	30.97
9	RD-544/23	S8-Commercial Area Soil		47.01	10.485	36.525	0.5	20.14	2.03	20.16	14610.8	14.6108
10	RD-545/23	S9-Commercial Area Soil		86.42	10.485	75.935	0.5	20.09	2.04	20.09	30047	30.047
11	RD-546/23	S10-Commercial Area Soil		53.839	10.485	43.354	0.5	20.01	2.03	20.26	17316.1	17.3161
12	RD-547/23	S11-Commercial Area Soil		58.878	10.485	48.393	0.5	20.06	2.04	20.11	19139.3	19.1393
13	RD-548/23	S12-Commercial Area Soil		57.043	10.485	46.558	0.5	20.14	2.05	20.05	18341.9	18.3419
14	RD-549/23	S13-Educational Area Soil		51.823	10.485	41.338	0.5	20.1	2.02	20.1	16535.6	16.5356
15	RD-550/23	S14-Educational Area Soil		66.408	10.485	55.923	0.5	20.07	2.01	20.05	22391.7	22.3917
16	RD-551/23	S15-Educational Area Soil		57.933	10.485	47.448	0.5	20.07	2.02	20.12	18970.2	18.9702
17	RD-552/23	S16-Educational Area Soil		69.352	10.485	58.867	0.5	20.2	2.02	20.16	23735.2	23.7352
18	RD-553/23	S17-Educational Area Soil		73.179	10.485	62.694	0.5	20.04	2.05	20.13	24674.2	24.6742
19	RD-554/23	S18-Educational Area Soil		44.256	10.485	33.771	0.5	20.18	2.03	20.1	13495.7	13.4957
20	RD-555/23	S19-Floodplain Area Soil		41.743	10.485	31.258	0.5	20.13	2.02	20.07	12503.5	12.5035
21	RD-556/23	S20-Floodplain Area Soil		39.005	10.485	28.52	0.5	20.26	2.05	20.12	11342.1	11.3421
22	RD-557/23	S21-Floodplain Area Soil		50.639	10.485	40.154	0.5	20.1	2.03	20.2	16062.4	16.0624
23	RD-558/23	S22-Floodplain Area Soil		40.695	10.485	30.21	0.5	20.25	2.02	20.12	12186.6	12.1866
24	RD-559/23	S23-Floodplain Area Soil		30.509	10.485	20.024	0.5	20.12	2.01	20.06	8041.62	8.04162
25	RD-560/23	S24-Floodplain Area Soil		211.838	10.485	201.353	0.5	20.28	2.03	20.04	80622.8	80.6228
26	RD-561/23	S25-Floodplain Area Soil		35.177	10.485	24.692	0.5	20.22	2.01	20.14	10005.3	10.0053
27	RD-562/23	S26-Agricultural Area Soil		91.208	10.485	80.723	0.5	20.1	2.04	20.09	31957.5	31.9575
28	RD-563/23	S27-Agricultural Area Soil		87.589	10.485	77.104	0.5	20.07	2.03	20.15	30720.9	30.7209
29	RD-564/23	S28-Agricultural Area Soil		57.329	10.485	46.844	0.5	20.18	2.03	20.08	18701.3	18.7013
30	RD-565/23	S29-Agricultural Area Soil		103.787	10.485	93.302	0.5	20.17	2.06	20.14	36797.6	36.7976
31	RD-566/23	S30-Agricultural Area Soil		85.183	10.485	74.698	0.5	20.14	2.03	20.08	29762.3	29.7623
32	RD-566/23	S30-Agricultural Area Soil	Spike 10 ppm	112.718	85.183	27.535	0.5	20.15	2.06	20.11	10832.7	10.8327		108.327
	Lab ID	Final Conc. (mg/kg)
	RD-537/23	21.8561
	RD-538/23	10.8201
	RD-539/23	17.5733
	RD-540/23	19.4504
	RD-541/23	15.7517
	RD-542/23	27.1404
	RD-543/23	30.97
	RD-544/23	14.6108
	RD-545/23	30.047
	RD-546/23	17.3161
	RD-547/23	19.1393
	RD-548/23	18.3419
	RD-549/23	16.5356
	RD-550/23	22.3917
	RD-551/23	18.9702
	RD-552/23	23.7352
	RD-553/23	24.6742
	RD-554/23	13.4957
	RD-555/23	12.5035
	RD-556/23	11.3421
	RD-557/23	16.0624
	RD-558/23	12.1866
	RD-559/23	8.04162
	RD-560/23	80.6228
	RD-561/23	10.0053
	RD-562/23	31.9575
	RD-563/23	30.7209
	RD-564/23	18.7013
	RD-565/23	36.7976
	RD-566/23	29.7623

## Sheet: Fe
Date: 11/01/2024
Determination of Fe in Soil using F-AAS
Serial No.	Lab ID	Sample ID	Duplicate /Spike	Conc. (mg/kg)	Blank (mg/kg)	Conc. - Blank (mg/kg)	Initial Dig. Weight (g)	Final Dig. Weight (g)	Initial Dil. Weight (g)	Final Dil. Weight (g)	Initial Dil. Weight 2 (g)	Initial Dil. Weight 2 (g)	Final Conc. (mg/kg)	Average Conc. (mg/kg)
1	RD-537/23	S1-Residential Area Soil	A	5.998	0.052	5.946	0.5	20.04	2.04	20.02	1.01	10.1	23387.6	26581.3
2	RD-537/23	S1-Residential Area Soil	B	7.892	0.052	7.84	0.5	20.04	2.06	20.04	1.04	10.13	29774.9
3	RD-538/23	S2-Residential Area Soil		3.703	0.052	3.651	0.5	20.26	2.03	20.07	1.02	10.06	14425.5
4	RD-539/23	S3-Residential Area Soil		4.276	0.052	4.224	0.5	20.09	2.05	20.02	1.01	10.03	16459.8
5	RD-540/23	S4-Residential Area Soil		6.334	0.052	6.282	0.5	20.29	2.03	20.09	1.04	10.06	24403.9
6	RD-541/23	S5-Residential Area Soil		5.156	0.052	5.104	0.5	20.08	2.06	20.12	1.02	10.09	19804.1
7	RD-542/23	S6-Commercial Area Soil		6.28	0.052	6.228	0.5	20.03	2.04	20.17	1.02	10.06	24329.5
8	RD-543/23	S7-Commercial Area Soil		8.006	0.052	7.954	0.5	20.02	2.04	20.13	1.01	10.15	31581.9
9	RD-544/23	S8-Commercial Area Soil		5.274	0.052	5.222	0.5	20.14	2.03	20.16	1.01	10.16	21013.2
10	RD-545/23	S9-Commercial Area Soil		6.874	0.052	6.822	0.5	20.09	2.04	20.09	1.01	10.09	26967.5
11	RD-546/23	S10-Commercial Area Soil		5.738	0.052	5.686	0.5	20.01	2.03	20.26	1.02	10.09	22465.6
12	RD-547/23	S11-Commercial Area Soil		6.584	0.052	6.532	0.5	20.06	2.04	20.11	1.01	10.04	25680.4
13	RD-548/23	S12-Commercial Area Soil		5.694	0.052	5.642	0.5	20.14	2.05	20.05	1	10.1	22449.4
14	RD-549/23	S13-Educational Area Soil		5.052	0.052	5	0.5	20.1	2.02	20.1	1.01	10.11	20020.3
15	RD-550/23	S14-Educational Area Soil		6.564	0.052	6.512	0.5	20.07	2.01	20.05	1.01	10.07	25996.7
16	RD-551/23	S15-Educational Area Soil		5.414	0.052	5.362	0.5	20.07	2.02	20.12	1.01	10.15	21544
17	RD-552/23	S16-Educational Area Soil		6.911	0.052	6.859	0.5	20.2	2.02	20.16	1.01	10.15	27792.4
18	RD-553/23	S17-Educational Area Soil		8.073	0.052	8.021	0.5	20.04	2.05	20.13	1.01	10.24	32005.5
19	RD-554/23	S18-Educational Area Soil		4.433	0.052	4.381	0.5	20.18	2.03	20.1	1.01	10.07	17455.5
20	RD-555/23	S19-Floodplain Area Soil		5.214	0.052	5.162	0.5	20.13	2.02	20.07	1.01	10.09	20628
21	RD-556/23	S20-Floodplain Area Soil		3.812	0.052	3.76	0.5	20.26	2.05	20.12	1.01	10.13	14997.5
22	RD-557/23	S21-Floodplain Area Soil		3.259	0.052	3.207	0.5	20.1	2.03	20.2	1.01	10.07	12790.5
23	RD-558/23	S22-Floodplain Area Soil		3.648	0.052	3.596	0.5	20.25	2.02	20.12	1.04	10.05	14017.9
24	RD-559/23	S23-Floodplain Area Soil		2.865	0.052	2.813	0.5	20.12	2.01	20.06	1	10.13	11443.8
25	RD-560/23	S24-Floodplain Area Soil		6.518	0.052	6.466	0.5	20.28	2.03	20.04	1.03	10.16	25538.3
26	RD-561/23	S25-Floodplain Area Soil		3.706	0.052	3.654	0.5	20.22	2.01	20.14	1.04	10.02	14265.2
27	RD-562/23	S26-Agricultural Area Soil		8.002	0.052	7.95	0.5	20.1	2.04	20.09	1.03	10.06	30740
28	RD-563/23	S27-Agricultural Area Soil		5.072	0.052	5.02	0.5	20.07	2.03	20.15	1.04	10.11	19443.7
29	RD-564/23	S28-Agricultural Area Soil		4.722	0.052	4.67	0.5	20.18	2.03	20.08	1.03	10.09	18263.7
30	RD-565/23	S29-Agricultural Area Soil		8.133	0.052	8.081	0.5	20.17	2.06	20.14	1.03	10.05	31097.3
31	RD-566/23	S30-Agricultural Area Soil	A	6.515	0.052	6.463	0.5	20.14	2.03	20.08	1.01	10.09	25725.3	25618.5
32	RD-566/23	S30-Agricultural Area Soil	B	6.422	0.052	6.37	0.5	20.15	2.06	20.11	1	10.18	25511.6
	Lab ID	Final Conc. (mg/kg)
	RD-537/23	26581.3
	RD-538/23	14425.5
	RD-539/23	16459.8
	RD-540/23	24403.9
	RD-541/23	19804.1
	RD-542/23	24329.5
	RD-543/23	31581.9
	RD-544/23	21013.2
	RD-545/23	26967.5
	RD-546/23	22465.6
	RD-547/23	25680.4
	RD-548/23	22449.4
	RD-549/23	20020.3
	RD-550/23	25996.7
	RD-551/23	21544
	RD-552/23	27792.4
	RD-553/23	32005.5
	RD-554/23	17455.5
	RD-555/23	20628
	RD-556/23	14997.5
	RD-557/23	12790.5
	RD-558/23	14017.9
	RD-559/23	11443.8
	RD-560/23	25538.3
	RD-561/23	14265.2
	RD-562/23	30740
	RD-563/23	19443.7
	RD-564/23	18263.7
	RD-565/23	31097.3
	RD-566/23	25618.5

## Sheet: Zn
Date: 11/01/2024
Determination of Zn in Soil using F-AAS
Serial No.	Lab ID	Sample ID	Duplicate /Spike	Conc. (mg/kg)	Blank (mg/kg)	Conc. - Blank (mg/kg)	Initial Dig. Weight (g)	Final Dig. Weight (g)	Initial Dil. Weight (g)	Final Dil. Weight (g)	Final Conc. (mg/kg)	Average Conc. (mg/kg)	Recovery(%)
1	RD-537/23	S1-Residential Area Soil	A	0.3674	0.0459	0.3215	0.5	20.04	2.04	20.02	126.457	123.761
2	RD-537/23	S1-Residential Area Soil	B	0.3564	0.0459	0.3105	0.5	20.04	2.06	20.04	121.065
3	RD-538/23	S2-Residential Area Soil		0.229	0.0459	0.1831	0.5	20.26	2.03	20.07	73.3515
4	RD-539/23	S3-Residential Area Soil		0.4187	0.0459	0.3728	0.5	20.09	2.05	20.02	146.284
5	RD-540/23	S4-Residential Area Soil		0.1916	0.0459	0.1457	0.5	20.29	2.03	20.09	58.5134
6	RD-541/23	S5-Residential Area Soil		0.2774	0.0459	0.2315	0.5	20.08	2.06	20.12	90.8041
7	RD-542/23	S6-Commercial Area Soil		0.1308	0.0459	0.0849	0.5	20.03	2.04	20.17	33.6275
8	RD-543/23	S7-Commercial Area Soil		0.1756	0.0459	0.1297	0.5	20.02	2.04	20.13	51.2445
9	RD-544/23	S8-Commercial Area Soil		0.2044	0.0459	0.1585	0.5	20.14	2.03	20.16	63.4035
10	RD-545/23	S9-Commercial Area Soil		0.4518	0.0459	0.4059	0.5	20.09	2.04	20.09	160.612
11	RD-546/23	S10-Commercial Area Soil		0.1253	0.0459	0.0794	0.5	20.01	2.03	20.26	31.7133
12	RD-547/23	S11-Commercial Area Soil		0.1891	0.0459	0.1432	0.5	20.06	2.04	20.11	56.6351
13	RD-548/23	S12-Commercial Area Soil		0.1254	0.0459	0.0795	0.5	20.14	2.05	20.05	31.3197
14	RD-549/23	S13-Educational Area Soil		0.1969	0.0459	0.151	0.5	20.1	2.02	20.1	60.4015
15	RD-550/23	S14-Educational Area Soil		0.2024	0.0459	0.1565	0.5	20.07	2.01	20.05	62.6628
16	RD-551/23	S15-Educational Area Soil		0.2678	0.0459	0.2219	0.5	20.07	2.02	20.12	88.7179
17	RD-552/23	S16-Educational Area Soil		0.1683	0.0459	0.1224	0.5	20.2	2.02	20.16	49.3517
18	RD-553/23	S17-Educational Area Soil		0.1963	0.0459	0.1504	0.5	20.04	2.05	20.13	59.1923
19	RD-554/23	S18-Educational Area Soil		0.6377	0.0459	0.5918	0.5	20.18	2.03	20.1	236.497
20	RD-555/23	S19-Floodplain Area Soil		0.0977	0.0459	0.0518	0.5	20.13	2.02	20.07	20.7205
21	RD-556/23	S20-Floodplain Area Soil		0.0731	0.0459	0.0272	0.5	20.26	2.05	20.12	10.8171
22	RD-557/23	S21-Floodplain Area Soil		0.0745	0.0459	0.0286	0.5	20.1	2.03	20.2	11.4406
23	RD-558/23	S22-Floodplain Area Soil		0.0889	0.0459	0.043	0.5	20.25	2.02	20.12	17.346
24	RD-559/23	S23-Floodplain Area Soil		0.0829	0.0459	0.037	0.5	20.12	2.01	20.06	14.8592
25	RD-560/23	S24-Floodplain Area Soil		0.0825	0.0459	0.0366	0.5	20.28	2.03	20.04	14.6548
26	RD-561/23	S25-Floodplain Area Soil		0.087	0.0459	0.0411	0.5	20.22	2.01	20.14	16.6539
27	RD-562/23	S26-Agricultural Area Soil		0.1997	0.0459	0.1538	0.5	20.1	2.04	20.09	60.8881
28	RD-563/23	S27-Agricultural Area Soil		0.1808	0.0459	0.1349	0.5	20.07	2.03	20.15	53.7487
29	RD-564/23	S28-Agricultural Area Soil		0.122	0.0459	0.0761	0.5	20.18	2.03	20.08	30.3811
30	RD-565/23	S29-Agricultural Area Soil		0.1973	0.0459	0.1514	0.5	20.17	2.06	20.14	59.711
31	RD-566/23	S30-Agricultural Area Soil		0.1646	0.0459	0.1187	0.5	20.14	2.03	20.08	47.2942
32	RD-566/23	S30-Agricultural Area Soil	Spike 10 ppm	0.1875	0.1646	0.0229	0.5	20.15	2.06	20.11	9.00918		90.0918
	Lab ID	Final Conc. (mg/kg)
	RD-537/23	123.761
	RD-538/23	73.3515
	RD-539/23	146.284
	RD-540/23	58.5134
	RD-541/23	90.8041
	RD-542/23	33.6275
	RD-543/23	51.2445
	RD-544/23	63.4035
	RD-545/23	160.612
	RD-546/23	31.7133
	RD-547/23	56.6351
	RD-548/23	31.3197
	RD-549/23	60.4015
	RD-550/23	62.6628
	RD-551/23	88.7179
	RD-552/23	49.3517
	RD-553/23	59.1923
	RD-554/23	236.497
	RD-555/23	20.7205
	RD-556/23	10.8171
	RD-557/23	11.4406
	RD-558/23	17.346
	RD-559/23	14.8592
	RD-560/23	14.6548
	RD-561/23	16.6539
	RD-562/23	60.8881
	RD-563/23	53.7487
	RD-564/23	30.3811
	RD-565/23	59.711
	RD-566/23	47.2942

## Sheet: Co
Date: 14/01/2024
Determination of Co in Soil using F-AAS
Serial No.	Lab ID	Sample ID	Duplicate /Spike	Conc. (mg/kg)	Blank (mg/kg)	Conc. - Blank (mg/kg)	Initial Dig. Weight (g)	Final Dig. Weight (g)	Final Conc. (mg/kg)	Average Conc. (mg/kg)	Recovery(%)
1	RD-537/23	S1-Residential Area Soil	A	0.231	0.03	0.201	0.5	20.04	8.05608	8.39676
2	RD-537/23	S1-Residential Area Soil	B	0.248	0.03	0.218	0.5	20.04	8.73744
3	RD-538/23	S2-Residential Area Soil		0.363	0.03	0.333	0.5	20.26	13.4932
4	RD-539/23	S3-Residential Area Soil		0.375	0.03	0.345	0.5	20.09	13.8621
5	RD-540/23	S4-Residential Area Soil		0.466	0.03	0.436	0.5	20.29	17.6929
6	RD-541/23	S5-Residential Area Soil		0.439	0.03	0.409	0.5	20.08	16.4254
7	RD-542/23	S6-Commercial Area Soil		0.48	0.03	0.45	0.5	20.03	18.027
8	RD-543/23	S7-Commercial Area Soil		0.535	0.03	0.505	0.5	20.02	20.2202
9	RD-544/23	S8-Commercial Area Soil		0.409	0.03	0.379	0.5	20.14	15.2661
10	RD-545/23	S9-Commercial Area Soil		0.376	0.03	0.346	0.5	20.09	13.9023
11	RD-546/23	S10-Commercial Area Soil		0.441	0.03	0.411	0.5	20.01	16.4482
12	RD-547/23	S11-Commercial Area Soil		0.467	0.03	0.437	0.5	20.06	17.5324
13	RD-548/23	S12-Commercial Area Soil		0.475	0.03	0.445	0.5	20.14	17.9246
14	RD-549/23	S13-Educational Area Soil		0.429	0.03	0.399	0.5	20.1	16.0398
15	RD-550/23	S14-Educational Area Soil		0.496	0.03	0.466	0.5	20.07	18.7052
16	RD-551/23	S15-Educational Area Soil		0.218	0.03	0.188	0.5	20.07	7.54632
17	RD-552/23	S16-Educational Area Soil		0.274	0.03	0.244	0.5	20.2	9.8576
18	RD-553/23	S17-Educational Area Soil		0.289	0.03	0.259	0.5	20.04	10.3807
19	RD-554/23	S18-Educational Area Soil		0.161	0.03	0.131	0.5	20.18	5.28716
20	RD-555/23	S19-Floodplain Area Soil		0.184	0.03	0.154	0.5	20.13	6.20004
21	RD-556/23	S20-Floodplain Area Soil		0.127	0.03	0.097	0.5	20.26	3.93044
22	RD-557/23	S21-Floodplain Area Soil		0.152	0.03	0.122	0.5	20.1	4.9044
23	RD-558/23	S22-Floodplain Area Soil		0.17	0.03	0.14	0.5	20.25	5.67
24	RD-559/23	S23-Floodplain Area Soil		0.122	0.03	0.092	0.5	20.12	3.70208
25	RD-560/23	S24-Floodplain Area Soil		0.203	0.03	0.173	0.5	20.28	7.01688
26	RD-561/23	S25-Floodplain Area Soil		0.147	0.03	0.117	0.5	20.22	4.73148
27	RD-562/23	S26-Agricultural Area Soil		0.326	0.03	0.296	0.5	20.1	11.8992
28	RD-563/23	S27-Agricultural Area Soil		0.335	0.03	0.305	0.5	20.07	12.2427
29	RD-564/23	S28-Agricultural Area Soil		0.223	0.03	0.193	0.5	20.18	7.78948
30	RD-565/23	S29-Agricultural Area Soil		0.34	0.03	0.31	0.5	20.17	12.5054
31	RD-566/23	S30-Agricultural Area Soil		0.291	0.03	0.261	0.5	20.14	10.5131
32	RD-566/23	S30-Agricultural Area Soil	Spike 10 ppm	0.506	0.291	0.215	0.5	20.15	8.6645		86.645
	Lab ID	Final Conc. (mg/kg)
	RD-537/23	8.39676
	RD-538/23	13.4932
	RD-539/23	13.8621
	RD-540/23	17.6929
	RD-541/23	16.4254
	RD-542/23	18.027
	RD-543/23	20.2202
	RD-544/23	15.2661
	RD-545/23	13.9023
	RD-546/23	16.4482
	RD-547/23	17.5324
	RD-548/23	17.9246
	RD-549/23	16.0398
	RD-550/23	18.7052
	RD-551/23	7.54632
	RD-552/23	9.8576
	RD-553/23	10.3807
	RD-554/23	5.28716
	RD-555/23	6.20004
	RD-556/23	3.93044
	RD-557/23	4.9044
	RD-558/23	5.67
	RD-559/23	3.70208
	RD-560/23	7.01688
	RD-561/23	4.73148
	RD-562/23	11.8992
	RD-563/23	12.2427
	RD-564/23	7.78948
	RD-565/23	12.5054
	RD-566/23	10.5131

## Sheet: Ni
Date: 14/01/2024
Determination of Ni in Soil using F-AAS
Serial No.	Lab ID	Sample ID	Duplicate /Spike	Conc. (mg/kg)	Blank (mg/kg)	Conc. - Blank (mg/kg)	Initial Dig. Weight (g)	Final Dig. Weight (g)	Final Conc. (mg/kg)	Final Conc. (mg/kg)/5	Average Conc. (mg/kg)	Recovery(%)
1	RD-537/23	S1-Residential Area Soil	A	2.871	0.203	2.668	0.5	20.04	106.933	21.3867	22.052
2	RD-537/23	S1-Residential Area Soil	B	3.037	0.203	2.834	0.5	20.04	113.587	22.7173
3	RD-538/23	S2-Residential Area Soil		2.289	0.203	2.086	0.5	20.26	84.5247	16.9049
4	RD-539/23	S3-Residential Area Soil		2.808	0.203	2.605	0.5	20.09	104.669	20.9338
5	RD-540/23	S4-Residential Area Soil		3.15	0.203	2.947	0.5	20.29	119.589	23.9179
6	RD-541/23	S5-Residential Area Soil		3.813	0.203	3.61	0.5	20.08	144.978	28.9955
7	RD-542/23	S6-Commercial Area Soil		3.814	0.203	3.611	0.5	20.03	144.657	28.9313
8	RD-543/23	S7-Commercial Area Soil		4.252	0.203	4.049	0.5	20.02	162.122	32.4244
9	RD-544/23	S8-Commercial Area Soil		2.703	0.203	2.5	0.5	20.14	100.7	20.14
10	RD-545/23	S9-Commercial Area Soil		4.45	0.203	4.247	0.5	20.09	170.644	34.1289
11	RD-546/23	S10-Commercial Area Soil		3.027	0.203	2.824	0.5	20.01	113.016	22.6033
12	RD-547/23	S11-Commercial Area Soil		3.161	0.203	2.958	0.5	20.06	118.675	23.735
13	RD-548/23	S12-Commercial Area Soil		3.135	0.203	2.932	0.5	20.14	118.101	23.6202
14	RD-549/23	S13-Educational Area Soil		3.004	0.203	2.801	0.5	20.1	112.6	22.52
15	RD-550/23	S14-Educational Area Soil		3.64	0.203	3.437	0.5	20.07	137.961	27.5922
16	RD-551/23	S15-Educational Area Soil		2.825	0.203	2.622	0.5	20.07	105.247	21.0494
17	RD-552/23	S16-Educational Area Soil		3.533	0.203	3.33	0.5	20.2	134.532	26.9064
18	RD-553/23	S17-Educational Area Soil		3.755	0.203	3.552	0.5	20.04	142.364	28.4728
19	RD-554/23	S18-Educational Area Soil		2.624	0.203	2.421	0.5	20.18	97.7116	19.5423
20	RD-555/23	S19-Floodplain Area Soil		2.37	0.203	2.167	0.5	20.13	87.2434	17.4487
21	RD-556/23	S20-Floodplain Area Soil		2.335	0.203	2.132	0.5	20.26	86.3886	17.2777
22	RD-557/23	S21-Floodplain Area Soil		2.622	0.203	2.419	0.5	20.1	97.2438	19.4488
23	RD-558/23	S22-Floodplain Area Soil		2.517	0.203	2.314	0.5	20.25	93.717	18.7434
24	RD-559/23	S23-Floodplain Area Soil		2.066	0.203	1.863	0.5	20.12	74.9671	14.9934
25	RD-560/23	S24-Floodplain Area Soil		6.592	0.203	6.389	0.5	20.28	259.138	51.8276
26	RD-561/23	S25-Floodplain Area Soil		2.39	0.203	2.187	0.5	20.22	88.4423	17.6885
27	RD-562/23	S26-Agricultural Area Soil		4.149	0.203	3.946	0.5	20.1	158.629	31.7258
28	RD-563/23	S27-Agricultural Area Soil		3.907	0.203	3.704	0.5	20.07	148.679	29.7357
29	RD-564/23	S28-Agricultural Area Soil		2.991	0.203	2.788	0.5	20.18	112.524	22.5047
30	RD-565/23	S29-Agricultural Area Soil		4.202	0.203	3.999	0.5	20.17	161.32	32.2639
31	RD-566/23	S30-Agricultural Area Soil		3.746	0.203	3.543	0.5	20.14	142.712	28.5424
32	RD-566/23	S30-Agricultural Area Soil	Spike 10 ppm	4.807	3.746	1.061	0.5	20.15	42.7583	8.55166		85.5166
	Lab ID	Final Conc. (mg/kg)
	RD-537/23	22.052
	RD-538/23	16.9049
	RD-539/23	20.9338
	RD-540/23	23.9179
	RD-541/23	28.9955
	RD-542/23	28.9313
	RD-543/23	32.4244
	RD-544/23	20.14
	RD-545/23	34.1289
	RD-546/23	22.6033
	RD-547/23	23.735
	RD-548/23	23.6202
	RD-549/23	22.52
	RD-550/23	27.5922
	RD-551/23	21.0494
	RD-552/23	26.9064
	RD-553/23	28.4728
	RD-554/23	19.5423
	RD-555/23	17.4487
	RD-556/23	17.2777
	RD-557/23	19.4488
	RD-558/23	18.7434
	RD-559/23	14.9934
	RD-560/23	51.8276
	RD-561/23	17.6885
	RD-562/23	31.7258
	RD-563/23	29.7357
	RD-564/23	22.5047
	RD-565/23	32.2639
	RD-566/23	28.5424

## Sheet: As
Date: 22/01/2024
Determination of As in Soil using GF-AAS
Serial No.	Lab ID	Sample ID	Duplicate /Spike	Conc. (ug/kg)	Blank (ug/kg)	Conc. - Blank (ug/kg)	Initial Dig. Weight (g)	Final Dig. Weight (g)	Initial Dil. Weight (g)	Final Dil. Weight (g)	Final Conc. (ug/kg)	Final Conc. (mg/kg)	Average Conc. (mg/kg)
1	RD-537/23	S1-Residential Area Soil	A	90.44	20.44	70	0.5	20.04	0.26	2.7	29135.1	29.1351	29.5224
2	RD-537/23	S1-Residential Area Soil	B	98.84	20.44	78.4	0.5	20.04	0.27	2.57	29909.8	29.9098
3	RD-538/23	S2-Residential Area Soil		76.78	20.44	56.34	0.5	20.26	0.25	2.65	24198.7	24.1987
4	RD-539/23	S3-Residential Area Soil		61.89	20.44	41.45	0.5	20.09	0.26	2.6	16654.6	16.6546
5	RD-540/23	S4-Residential Area Soil		95.26	20.44	74.82	0.5	20.29	0.25	2.65	32183.7	32.1837
6	RD-541/23	S5-Residential Area Soil		77.34	20.44	56.9	0.5	20.08	0.25	2.58	23582.3	23.5823
7	RD-542/23	S6-Commercial Area Soil		94.06	20.44	73.62	0.5	20.03	0.25	2.58	30435.9	30.4359
8	RD-543/23	S7-Commercial Area Soil		164.94	20.44	144.5	0.5	20.02	0.25	3	69429.4	69.4294
9	RD-544/23	S8-Commercial Area Soil		74.49	20.44	54.05	0.5	20.14	0.26	2.62	21938.8	21.9388
10	RD-545/23	S9-Commercial Area Soil		69.17	20.44	48.73	0.5	20.09	0.25	2.5	19579.7	19.5797
11	RD-546/23	S10-Commercial Area Soil		85.37	20.44	64.93	0.5	20.01	0.26	2.75	27484.1	27.4841
12	RD-547/23	S11-Commercial Area Soil		87.36	20.44	66.92	0.5	20.06	0.25	2.66	28566.6	28.5666
13	RD-548/23	S12-Commercial Area Soil		98.76	20.44	78.32	0.5	20.14	0.26	2.66	32275.3	32.2753
14	RD-549/23	S13-Educational Area Soil		85.93	20.44	65.49	0.5	20.1	0.25	2.88	30328.7	30.3287
15	RD-550/23	S14-Educational Area Soil		93.54	20.44	73.1	0.5	20.07	0.26	2.71	30583.7	30.5837
16	RD-551/23	S15-Educational Area Soil		65.4	20.44	44.96	0.5	20.07	0.26	2.65	18394	18.394
17	RD-552/23	S16-Educational Area Soil		85.14	20.44	64.7	0.5	20.2	0.27	2.64	25557.9	25.5579
18	RD-553/23	S17-Educational Area Soil		121.64	20.44	101.2	0.5	20.04	0.25	2.69	43643.6	43.6436
19	RD-554/23	S18-Educational Area Soil		63.76	20.44	43.32	0.5	20.18	0.25	2.69	18812.7	18.8127
20	RD-555/23	S19-Floodplain Area Soil		77.87	20.44	57.43	0.5	20.13	0.25	2.67	24693.6	24.6936
21	RD-556/23	S20-Floodplain Area Soil		52.45	20.44	32.01	0.5	20.26	0.25	2.61	13541.2	13.5412
22	RD-557/23	S21-Floodplain Area Soil		53.27	20.44	32.83	0.5	20.1	0.26	2.68	13603.7	13.6037
23	RD-558/23	S22-Floodplain Area Soil		71.27	20.44	50.83	0.5	20.25	0.26	2.61	20665.3	20.6653
24	RD-559/23	S23-Floodplain Area Soil		50.89	20.44	30.45	0.5	20.12	0.28	2.73	11946.8	11.9468
25	RD-560/23	S24-Floodplain Area Soil		55.09	20.44	34.65	0.5	20.28	0.26	2.7	14594.6	14.5946
26	RD-561/23	S25-Floodplain Area Soil		62.28	20.44	41.84	0.5	20.22	0.25	2.82	19085.9	19.0859
27	RD-562/23	S26-Agricultural Area Soil		175.38	20.44	154.94	0.5	20.1	0.26	2.66	63723.2	63.7232
28	RD-563/23	S27-Agricultural Area Soil		171.52	20.44	151.08	0.5	20.07	0.26	2.75	64142.2	64.1422
29	RD-564/23	S28-Agricultural Area Soil		88.33	20.44	67.89	0.5	20.18	0.27	2.82	28618.2	28.6182
30	RD-565/23	S29-Agricultural Area Soil		187.59	20.44	167.15	0.5	20.17	0.27	2.6	64931	64.931
31	RD-566/23	S30-Agricultural Area Soil	A	188.4	20.44	167.96	0.5	20.14	0.27	2.61	65399.1	65.3991	64.1037
32	RD-566/23	S30-Agricultural Area Soil	B	183.88	20.44	163.44	0.5	20.15	0.28	2.67	62808.2	62.8082
	Lab ID	Final Conc. (mg/kg)
	RD-537/23	29.5224
	RD-538/23	24.1987
	RD-539/23	16.6546
	RD-540/23	32.1837
	RD-541/23	23.5823
	RD-542/23	30.4359
	RD-543/23	69.4294
	RD-544/23	21.9388
	RD-545/23	19.5797
	RD-546/23	27.4841
	RD-547/23	28.5666
	RD-548/23	32.2753
	RD-549/23	30.3287
	RD-550/23	30.5837
	RD-551/23	18.394
	RD-552/23	25.5579
	RD-553/23	43.6436
	RD-554/23	18.8127
	RD-555/23	24.6936
	RD-556/23	13.5412
	RD-557/23	13.6037
	RD-558/23	20.6653
	RD-559/23	11.9468
	RD-560/23	14.5946
	RD-561/23	19.0859
	RD-562/23	63.7232
	RD-563/23	64.1422
	RD-564/23	28.6182
	RD-565/23	64.931
	RD-566/23	64.1037

[truncated: 2 more sheets: Hg, Final Result]
